# Supplementary material for: Impact of source, packaging and presence of food safety management system on heavy metals levels in spices and herbs
Source: PLoS One. 2024 Aug 23;19(8):e0307884. doi: 10.1371/journal.pone.0307884 (PMC11343411; doi:10.1371/journal.pone.0307884)
Supplement: S2 File — (XLSX) [file pone.0307884.s002.xlsx]

## Sheet: Fig. 1. Lead 
		Pb 1st collection	Cinnamon	Black Pepper	Sumac	Cumin	Sesame	Paprika	Dried Mint	White Pepper	Thyme Mix	Thyme	Red Chilli	Oregano	Garlic
		FSMS	0.265	0.324	0.186	0.376	0.189	0.219	0.298	0.23	0.243	0.258	0.227	0.474	0.212
		FSMS	0.273	0.336	0.174	0.328	0.225	0.22	0.286	0.225	0.242	0.23	0.219	0.46	0.218
		NFSMS	0.299	0.286	0.323	0.319	0.243	0.487	0.368	0.323	0.29	0.315	0.053	0.283	0.209
		NFSMS	0.294	0.282	0.274	0.283	0.242	0.477	0.364	0.339	0.259	0.283	0.0516	0.287	0.213
		Bulk	0.307	0.299	0.316	0.318	0.273	0.483	0.364	0.377	0.289	0.269	0.433	0.24	0.247
		Bulk	0.328	0.29	0.31	0.28	0.292	0.489	0.396	0.385	0.273	0.247	0.408	0.248	0.241
		Imported	0.323	0.338		0.337		0.3111		0.273		0.285	0.383	0.353	0.259
		Imported	0.329	0.354		0.355		0.349		0.275		0.269	0.367	0.368	0.253
		Pb Mean content	Cinnamon	Black Pepper	Sumac	Cumin	Sesame	Paprika	Dried Mint	White Pepper	Thyme Mix	Thyme	Red Chilli	Oregano	Garlic
		FSMS	0.269	0.33	0.18	0.352	0.207	0.2195	0.292	0.2275	0.2425	0.244	0.223	0.467	0.215
		NFSMS	0.2965	0.284	0.2985	0.301	0.2425	0.482	0.366	0.331	0.2745	0.299	0.0523	0.285	0.211
		Bulk	0.3175	0.2945	0.313	0.299	0.2825	0.486	0.38	0.381	0.281	0.258	0.4205	0.244	0.244
		Imported	0.326	0.346		0.346		0.33005		0.274		0.277	0.375	0.3605	0.256
		Pb std deviation	Cinnamon	Black Pepper	Sumac	Cumin	Sesame	Paprika	Dried Mint	White Pepper	Thyme Mix	Thyme	Red Chilli	Oregano	Garlic
		FSMS	0.00565685	0.00848528	0.00848528	0.0339411	0.0254558	0.000707107	0.00848528	0.00353553	0.000707107	0.019799	0.00565685	0.00989949	0.00424264
		NFSMS	0.00353553	0.00282843	0.0346482	0.0254558	0.000707107	0.00707107	0.00282843	0.0113137	0.0219203	0.0226274	0.000989949	0.00282843	0.00282843
		Bulk	0.0148492	0.00636396	0.00424264	0.0268701	0.013435	0.00424264	0.0226274	0.00565685	0.0113137	0.0155563	0.0176777	0.00565685	0.00424264
		Imported	0.00424264	0.0113137		0.0127279		0.0267993		0.00141421		0.0113137	0.0113137	0.0106066	0.00424264

## Sheet: Fig. 2. Cadmium
		Cd 1st & 2nd collection	Cinnamon	Black Pepper	Sumac	Cumin	Sesame	Paprika	Dried Mint	White Pepper	Thyme Mix	Thyme	Red Chilli	Oregano	Garlic
		FSMS	0.19	0.126	0.127	0.032	0.1355	0.14	0.058	0.00444	0.062	0.021	0.062	0.025	0.024
		FSMS	0.207	0.116	0.133	0.029	0.1321	0.085	0.044	0.004	0.059	0.023	0.058	0.026	0.021
		NFSMS	0.194	0.137	0.14	0.082	0.1442	0.062	0.043	0.00467	0.008	0.008	0.2	0.067	0.04
		NFSMS	0.205	0.134	0.137	0.069	0.099	0.118	0.049	0.0041	0.011	0.007	0.208	0.062	0.032
		Bulk	0.256	0.145	0.104	0.107	0.138	0.06	0.047	0.092	0.38	0.023	0.103	0.099	0.023
		Bulk	0.23	0.162	0.136	0.132	0.099	0.048	0.034	0.089	0.31	0.026	0.105	0.091	0.023
		Imported	0.11	0.129		0.153		0.0035		0.00249		0.046	0.0028	0.049	0.071
		Imported	0.076	0.125		0.125		0.00403		0.00241		0.046	0.003	0.048	0.08
		Cd Mean content	Cinnamon	Black Pepper	Sumac	Cumin	Sesame	Paprika	Dried Mint	White Pepper	Thyme Mix	Thyme	Red Chilli	Oregano	Garlic
		FSMS	0.1985	0.121	0.13	0.0305	0.1338	0.1125	0.051	0.00422	0.0605	0.022	0.06	0.0255	0.0225
		NFSMS	0.1995	0.1355	0.1385	0.0755	0.1216	0.09	0.046	0.004385	0.0095	0.0075	0.204	0.0645	0.036
		Bulk	0.243	0.1535	0.12	0.1195	0.1185	0.054	0.0405	0.0905	0.345	0.0245	0.104	0.095	0.023
		Imported	0.093	0.127		0.139		0.003765		0.00245		0.046	0.0029	0.0485	0.0755
		Cd std deviation	Cinnamon	Black Pepper	Sumac	Cumin	Sesame	Paprika	Dried Mint	White Pepper	Thyme Mix	Thyme	Red Chilli	Oregano	Garlic
		FSMS	0.0120208	0.00707107	0.00424264	0.00212132	0.00240416	0.0388909	0.00989949	0.000311127	0.00212132	0.00141421	0.00282843	0.000707107	0.00212132
		NFSMS	0.00777817	0.00212132	0.00212132	0.00919239	0.0319612	0.039598	0.00424264	0.000403051	0.00212132	0.000707107	0.00565685	0.00353553	0.00565685
		Bulk	0.0183848	0.0120208	0.0226274	0.0176777	0.0275772	0.00848528	0.00919239	0.00212132	0.0494975	0.00212132	0.00141421	0.00565685	0
		Imported	0.0240416	0.00282843		0.019799		0.000374767		5.65685e-05		0	0.000141421	0.000707107	0.00636396

## Sheet: Fig. 3. Arsenic 
		As 1st & 2ndcollection	Cinnamon	Black Pepper	Sumac	Cumin	Sesame	Paprika	Dried Mint	White Pepper	Thyme Mix	Thyme	Red Chilli	Oregano	Garlic
		FSMS	0.147	0.207	0.186	0.18	0.198	0.116	0.026	0.079	0.044	0.222	0.022	0.234	0.021
		FSMS	0.139	0.193	0.179	0.185	0.176	0.107	0.01	0.054	0.048	0.25	0.028	0.25	0.039
		NFSMS	0.19	0.197	0.188	0.152	0.187	0.041	0.068	0.031	0.059	0.041	0.1	0.117	0.029
		NFSMS	0.172	0.18	0.2	0.195	0.179	0.054	0.053	0.045	0.061	0.054	0.092	0.098	0.031
		Bulk	0.13	0.135	0.176	0.202	0.119	0.13	0.075	0.018	0.079	0.041	0.097	0.056	0.061
		Bulk	0.182	0.117	0.191	0.188	0.131	0.121	0.092	0.016	0.063	0.049	0.086	0.044	0.077
		Imported	0.194	0.201		0.204		0.058		0.043		0.017	0.04	0.137	0.056
		Imported	0.191	0.193		0.167		0.071		0.05		0.02	0.031	0.115	0.069
		As Mean content	Cinnamon	Black Pepper	Sumac	Cumin	Sesame	Paprika	Dried Mint	White Pepper	Thyme Mix	Thyme	Red Chilli	Oregano	Garlic
		FSMS	0.143	0.2	0.1825	0.1825	0.187	0.1115	0.018	0.0665	0.046	0.236	0.025	0.242	0.03
		NFSMS	0.181	0.1885	0.194	0.1735	0.183	0.0475	0.0605	0.038	0.06	0.0475	0.096	0.1075	0.03
		Bulk	0.156	0.126	0.1835	0.195	0.125	0.1255	0.0835	0.017	0.071	0.045	0.0915	0.05	0.069
		Imported	0.1925	0.197		0.1855		0.0645		0.0465		0.0185	0.0355	0.126	0.0625
		As std deviation	Cinnamon	Black Pepper	Sumac	Cumin	Sesame	Paprika	Dried Mint	White Pepper	Thyme Mix	Thyme	Red Chilli	Oregano	Garlic
		FSMS	0.00565685	0.00989949	0.00494975	0.00353553	0.0155563	0.00636396	0.0113137	0.0176777	0.00282843	0.019799	0.00424264	0.0113137	0.0127279
		NFSMS	0.0127279	0.0120208	0.00848528	0.0304056	0.00565685	0.00919239	0.0106066	0.00989949	0.00141421	0.00919239	0.00565685	0.013435	0.00141421
		Bulk	0.0367696	0.0127279	0.0106066	0.00989949	0.00848528	0.00636396	0.0120208	0.00141421	0.0113137	0.00565685	0.00777817	0.00848528	0.0113137
		Imported	0.00212132	0.00565685		0.026163		0.00919239		0.00494975		0.00212132	0.00636396	0.0155563	0.00919239

## Sheet: Fig. 4. Mercury
		Hg 1st & 2nd collection	Cinnamon	Black Pepper	Sumac	Cumin	Sesame	Paprika	Dried Mint	White Pepper	Thyme Mix	Thyme	Red Chilli	Oregano	Garlic
		FSMS	0.016	0.013	0.006	0.003	0.008	0.004	0.021	0.009	0.018	0.03	0.002	0.024	0.004
		FSMS	0.015	0.022	0.007	0.007	0.013	0.005	0.012	0.011	0.01	0.02	0.005	0.027	0.006
		NFSMS	0.029	0.02	0.002	0.01	0.028	0.003	0.012	0.018	0.005	0.023	0.003	0.027	0.003
		NFSMS	0.025	0.018	0.007	0.012	0.024	0.003	0.017	0.02	0.017	0.021	0.007	0.013	0.007
		Bulk	0.028	0.021	0.0199	0.005	0.011	0.005	0.015	0.012	0.015	0.038	0.007	0.026	0.014
		Bulk	0.019	0.031	0.0211	0.006	0.009	0.004	0.021	0.017	0.018	0.027	0.009	0.023	0.004
		Imported	0.017	0.026		0.008		0.005		0.019		0.026	0.003	0.028	0.007
		Imported	0.021	0.02		0.01		0.004		0.01		0.032	0.007	0.017	0.004
		Hg Mean content	Cinnamon	Black Pepper	Sumac	Cumin	Sesame	Paprika	Dried Mint	White Pepper	Thyme Mix	Thyme	Red Chilli	Oregano	Garlic
		FSMS	0.0155	0.0175	0.0065	0.005	0.0105	0.0045	0.0165	0.01	0.014	0.025	0.0035	0.0255	0.005
		NFSMS	0.027	0.019	0.0045	0.011	0.026	0.003	0.0145	0.019	0.011	0.022	0.005	0.02	0.005
		Bulk	0.0235	0.026	0.0205	0.0055	0.01	0.0045	0.018	0.0145	0.0165	0.0325	0.008	0.0245	0.009
		Imported	0.019	0.023		0.009		0.0045		0.0145		0.029	0.005	0.0225	0.0055
		Hg std deviation	Cinnamon	Black Pepper	Sumac	Cumin	Sesame	Paprika	Dried Mint	White Pepper	Thyme Mix	Thyme	Red Chilli	Oregano	Garlic
		FSMS	0.000707107	0.00636396	0.000707107	0.00282843	0.00353553	0.000707107	0.00636396	0.00141421	0.00565685	0.00707107	0.00212132	0.00212132	0.00141421
		NFSMS	0.00282843	0.00141421	0.00353553	0.00141421	0.00282843	0	0.00353553	0.00141421	0.00848528	0.00141421	0.00282843	0.00989949	0.00282843
		Bulk	0.00636396	0.00707107	0.000848528	0.000707107	0.00141421	0.000707107	0.00424264	0.00353553	0.00212132	0.00777817	0.00141421	0.00212132	0.00707107
		Imported	0.00282843	0.00424264		0.00141421		0.000707107		0.00636396		0.00424264	0.00282843	0.00777817	0.00212132
